# Supplementary material for: Dietary Intake of 91 Individual Polyphenols and 5-Year Body Weight Change in the EPIC-PANACEA Cohort
Source: Antioxidants (Basel). 2022 Dec 8;11(12):2425. doi: 10.3390/antiox11122425 (PMC9774775; doi:10.3390/antiox11122425)
Supplement: Supplementary file 1 [file antioxidants-11-02425-s001.zip]

Archive with 1 entries (1 files):
- antioxidants-2068249-supplementary.pdf
